# Supplementary material for: Genome-wide screens connect HD82 loss-of-function to purine analog resistance in African trypanosomes
Source: mSphere. 2023 Dec 21;9(1):e00363-23. doi: 10.1128/msphere.00363-23 (PMC10826343; doi:10.1128/msphere.00363-23)
Supplement: Data File S1 — RIT-seq data, oligonucleotides, and reporter plasmid sequence. [file msphere.00363-23-s0001.xls]

## Sheet: Sheet1
Trenaman et al.,
Genome-wide screens connect HD82 loss-of-function to purine analogue resistance in African trypanosomes
Supplementary Data file 1:
RIT-seq hits.
oligonucleotides.
Reporter construct sequence.

## Sheet: RIT-seq hits
		reporter 1		reporter 2
Geneid		reads / kb	bars / kb	reads / kb	bars / kb	notes
Tb927.6.2900	dendritic cell-derived IFNG-induced protein	225926	5717.56	218957	7033.68			Hits with >1000 reads / kb in both screens and >200 barcoded reads in both screens
Tb927.6.2800	hypothetical protein, conserved	31944.9	2450.6	43290.5	3497.47
Tb927.11.16130	nucleoside diphosphate kinase	14689	232.617	1060.68	592.92
Tb927.6.2890	single strand-specific nuclease, putative	10529.1	691.073	2656.47	423.27	adjacent to hit
Tb927.6.2810	ABC transporter, putative	4740.02	314.995	5230.85	298.813	adjacent to hit
Tb927.10.11710	hypothetical protein	4681.69	1299.53	11635.7	1684.51	adjacent to hit
Tb927.8.3020	hypothetical protein, conserved	3725.19	298.226	3695.95	431.957
Tb927.10.14260	AP-4 complex subunit sigma-1, putative	3252.42	351.064	1077.37	279.497
Tb927.9.5890	solanesyl-diphosphate synthase, putative	3002.09	942.976	1706.54	698.192
Tb927.3.5610	Mitochondrial ribosomal protein L3	2834.62	552.207	2580.24	569.727
Tb927.11.4060	leucine-rich repeat protein (LRRP), putative	2691.88	541.513	1321.03	405.904
Tb927.10.11700	guanylate kinase, putative	2471.41	1737.46	2540.26	1523.92
Tb927.10.7090	Alternative oxidase, mitochondrial	2023.63	404.982	1720.34	393.426
Tb927.2.6200	adenosine transporter 2, putative	1837.33	705.644	1594.61	700.848
Tb927.11.4890	Cap-specific mRNA (nucleoside-2'-O-)-methyltransferase	1799.14	418.287	2231.1	637.869
Tb927.1.1720	cyclophilin 15, putative	1775.89	421.521	1639.97	383.495
Tb927.5.1160	Degradation arginine-rich protein for mis-folding, putative	1530.47	342.891	2798.09	482.676
Tb927.9.12700	phospholipase A1, putative	1302.67	406.205	1098.48	361.472
Tb927.9.10340	Polyamine transporter 1, putative	1023.22	586.596	1546.78	599.867
Tb927.7.2540	ubiquitin-protein ligase, putative	1009.17	480	1771.67	484.167

## Sheet: oligonucleotides
Oligonucleotide	Sequence
Ald3UTR_NotI_F	GATCGCGGCCGCAATAATTATGCCCATTTAGTTG
Ald3UTR_BglII_R	GATCAGATCTCTTCTACCAAAGGAATCAAC
Lib3F	CCTCGAGGGCCAGTGAG
Lib3R	ATCAAGCTTGGCCTGTGAG
iSL 6.2900 F	GATCGGATCCTCTAGAGCTGAGCCTTTCTTCCTCGT
iSL 6.2900 R	GATCGGTACCGGGCCCTTTTGCGCTCCTTTGGAAGC
iSL 6.2800 F	GATCGGATCCTCTAGACTGGTACCGCCGAGCATTAT
iSL 6.2800 R	GATCCCCGGGCTCGAGCGATGATGGAAGAGTCGCGA
6.2800 C12myc F HindIII	CATGAAGCTTGTGCTTCGACGTTAAGGCTG
6.2800 C12myc R XbaI	CATGTCTAGATGAATATCGGTGGCGGAAC
6.2900 N6myc F AvrII	CATGCCTAGGGAAGGGGAACTTGCCTTCG
6.2900 N6myc R BamHI	CATGGGATCCGGCGCAACAGTAAAACGGAC
6.2900 C12myc F HindIII	CATGAAGCTTGTGACTGGATTTTGGAGGGC
6.2900 C12myc R XbaI	CATGTCTAGAGCGGCTGCGTTTATTTCC
	Restriction sites are indicated in bold or italic.

## Sheet: reporter construct
Position (bp)	Feature
0001-0386	pMA-T vector backbone (Thermo Fisher)
0387-0394	PmeI restriction site
0395-1140	Beta Tubulin targeting sequence
1151-1343	Aldolase 5’ UTR
1356-2150	Neomycin Phosphotransferase CDS
2160-2488	Alpha Beta Tubulin intergenic region
2497-2892	Blasticidin S-Deaminase CDS
2899-2931	Ty1 epitope tag
2938-4068	Thymidine Kinase CDS
4069-4076	NotI restriction site
4077-4273	VSG-2 3’ UTR
4274-4281	AscI restriction site
4282-4287	BglII restriction site
4288-5148	Alpha Tubulin targeting sequence
5149-5156	PmeI restriction site
5157-7144	pMA-T vector backbone (Thermo Fisher)
CTAAATTGTAAGCGTTAATATTTTGTTAAAATTCGCGTTAAATTTTTGTTAAATCAGCTCATTTTTTAACCAATAGGCCGAAATCGGCAAAATCCCTTATAAATCAAAAGAATAGACCGAGATAGGGTTGAGTGGCCGCTACAGGGCGCTCCCATTCGCCATTCAGGCTGCGCAACTGTTGGGAAGGGCGTTTCGGTGCGGGCCTCTTCGCTATTACGCCAGCTGGCGAAAGGGGGATGTGCTGCAAGGCGATTAAGTTGGGTAACGCCAGGGTTTTCCCAGTCACGACGTTGTAAAACGACGGCCAGTGAGCGCGACGTAATACGACTCACTATAGGGCGAATTGGCGGAAGGCCGTCAAGGCCACGTGTCTTGTCCGCGGTACCGTTTAAACAGCTG…
